# Supplementary material for: HEARTSMAP-U: Adapting a Psychosocial Self-Screening and Resource Navigation Support Tool for Use by Post-secondary Students
Source: Front Psychiatry. 2022 Feb 22;13:812965. doi: 10.3389/fpsyt.2022.812965 (PMC8908908; doi:10.3389/fpsyt.2022.812965)
Supplement: Supplementary file 1 [file Data_Sheet_1.xlsx]

## Sheet: Web-Appendix A
	Web-Appendix A: Details on the HEARTSMAP Tools
	Measurement model
	The HEARTSMAP tools are based on a formative measurement model. Each tool section can be considered a one-item scale measuring an aspect of psychosocial functioning that contributes to the assessment of the tool users psychosocial health (overarching construct), displayed in Figure 2. Psychosocial health is considered to be a multi-faceted term denoting the mental, emotional, and social dimension…
	Assessment component
	The HEARTSMAP tools assess across ten broad psychosocial sections, which make up the tool’s conceptual framework, as shown in Figure 2. Each psychosocial section consists of a single item with a 4-point Likert-type scale from 0 (no concern) to 3 (severe concern) to assess for challenges specific to the psychosocial area in question. Brief descriptors accompany each scoring option, to help users i…
	Recommendation component
	After users score all ten sections, the tool’s decision-making algorithm sorts and aggregates sectional scores into four broad domains (Social, Functional, Student Health, Psychiatry) each characterized by a unique combination of services/resources including social services, resources to support daily functioning, frontline resources (for non-psychiatric, psychosocial needs), and psychiatric reso…
