# Supplementary material for: HEARTSMAP-U: Adapting a Psychosocial Self-Screening and Resource Navigation Support Tool for Use by Post-secondary Students
Source: Front Psychiatry. 2022 Feb 22;13:812965. doi: 10.3389/fpsyt.2022.812965 (PMC8908908; doi:10.3389/fpsyt.2022.812965)
Supplement: Supplementary file 2 [file Data_Sheet_2.xlsx]

## Sheet: Web-Appendix B
A priori demographic variable quotas, used to stratify participants into phase two focus group sessions.
		Variable		Categoriesa	Proportion (%)b
		Agec	20 years or younger		35
			21-25 years		40
			25 years or older		25
		Gender	Men		45
			Women		50
			Other (trans, non-binary)		5
		Program	Graduate (masters, doctoral)		18
			Undergraduates		64
			Other		18
		Year	Number in years (undergrad only)		45,45,10d
		Living arrangements	On-campus		17
			Off-campus		83
		Past/present MH issuese	Yes		20-30
			No		70-80
		LGBTQA	Yes		20
			No		80
		International student	Yes		25
			No		75
		Aboriginal or ethnic status	Visible ethnic minority		45
			Aboriginal person		5
			Neither		50
a These categories have been aggregated to feasibly determine estimated proportions of students sampled. As shown in our demographic survey many variables will offer additional categories, to understand study population characteristics and generalizability.
b Estimated proportion of the total study population, which is approximated as ranging between 50-60 students.
c Age distribution is based on the UBC-Vancouver campuses reported demographic breakdown for the 2018-19 academic year.
d Proportions represent students in year 1-2, year 3-4, and years 4+, respectively
e Prevalence estimates for diagnosed or undiagnosed concerns among post-secondary students vary, however the 20-30% range covers the prevalence of the most common mental health issues (e.g., anxiety, depression, sleep difficulties) at the University of British Columbia.
