# Supplementary material for: HEARTSMAP-U: Adapting a Psychosocial Self-Screening and Resource Navigation Support Tool for Use by Post-secondary Students
Source: Front Psychiatry. 2022 Feb 22;13:812965. doi: 10.3389/fpsyt.2022.812965 (PMC8908908; doi:10.3389/fpsyt.2022.812965)
Supplement: Supplementary file 3 [file Data_Sheet_3.xlsx]

## Sheet: Web-Appendix C
Section-by-section study team discussions and finalized conceptual definitions of each tool section.
Tool sections	Conceptual framework	Tool components and content	Sectional definition
Home	Session 1 • We’re not really interested in the concept of ‘home’ which may have specific social significance, but rather their ‘housing’ a bit more technical which may more appropriately encompass the case of transient student housing. • The current version focuses too much on conflict in the home, which may be an appropriate emphasis in the pediatric context. • HMPU should emphasize that you’re …	Session 1 • Add guiding questions: 1) "Do you have roommates or floormates, or do you live on your own?" (because they might not have anyone). 2) "Do I have someone where I live, to speak to when I'm upset?" This question can help tease out students who live alone and may be isolated and not have someone to support them (modify scoring criteria: add “I don’t have anyone to talk to where I live” u…	Degree to which students' housing and material needs are met (e.g., food, tuition, medication, bills).
Education & Activities	Session 1 • Section did not need to undergo too much change from MyHEARTSMAP, just swiching educational context from secondary to post-secondary education. • Focus is on how well students manage their school activities. Introduce the concept of energy taken to keep up with school work, more and more as score increases, embedding connection between education and psychosocial well-being. Session 2/…	Session 2 • Scoring spectrum needs to reflect how much added effort academics may be requiring (0- things are fine; 1-taking extra effort/energy to maintain grades; 2-fallen behind in courses; 3-failing a significant amount of coursework).	Degree to which one maintains their academic performance and fulfill responsibilities associated with their academics (e.g., attending classes, completing assignments) and/or other activities (e.g., showing up to work, extracurriculars).
Alcohol & Drugs	Session 1 • Construct needs to be more inclusive of other substances (e.g., smoking, marijuana, illegal substances), and focus on the impact these issue are having on the student's life. Session 2 • The section needs to be made developmentally appropriate; young adults may recreationally drink, and it may not indicate a concern or warrant intervention. • Zero shouldn't be 'zero or no alcohol'; us…	Session 1 • The gradation from 1-2 is not distinct, they're almost the same. Scoring scale language should be changed to drink alcohol, use marijuana or recreational drugs. Resources: I have sought help or accessed a program to help me with drinking or drug use. Session 2 • The gradation is now clear between 1 & 2. • We are more concerned as to whether they have or have not accessed a program to …	Degree to which one's life is impacted by dependence and dysfunction associated with any substance use and/or addictive behaviours i
Relationships	Session 1 • The construct should focus on social connectedness and self-percieved ability to build/maintain relationships. Some people are quite well/mature/independent focusing all on school, and finding a balance without too many friends. Some students have many acquaintances and few close friends, but they have enough acquaintances to feel supported and connected. So it's not really about numb…	Session 1 • Zero- student is happy with their current social network and things just the way they are. • Resources: ADD "Or seen a family physician". Session 2 • Make the resources listed under 'resources in-place' more generic (e.g., instead of explicitly listing "wellness advisor", say "counsellor", as the student may very well receive counselling, but may not be familiar with the specialized t…	Degree to which one can initiate, develop, and maintain social connections, and their percieved level of social connectedness.
Thoughts & Anxiety	Session 1 • The goal of this combined construct is to capture both anxiety and thought issues (whether or not they're related to anxiety) and score based on the worst, whether it's a psychosis or anxiety/OCD related thought issue (because the service/support implications would be similar). • The construct should not be focused on students self-assessed level of worry about their thoughts; they ma…	Session 1 • For the 'resources in-place' binary scale add examples of mental healthcare providers (e.g., family physician, counsellor, mental health nurse, psychiatrist). Sesson 2 • While thought issues may be fueled by psychosis-related issues or anxiety, non-thought related anxiety issues should be flagged separately, given how prevelant and common it is. Separate thought & anxiety statements w…	Degree to which one percieves themselves as being in control of their thoughts.
Safety	Session 1 • This construct assesses one's risk to their own safety (self-harm, suicidal behaviour) or others (violence, homocidality). It is appropriate and doesn't require much modification compared to MyHEARTSMAP. Session 2 • Assessment of risk should capture students' intention to hurt themselves or others.	Session 1 • Guiding questions need to be expanded on to cover having a plan of hurting oneself. Session 2 • Add in specific provider examples for 'health care professional' (e.g., mental health nurse, counselling, etc.; can't just say "someone knows about my plan").	Degree to which one engages in self-harm, suicidal, and/or homocidal behaviours. Assessing the safety risk one poses to themselves and/or others.
Sexual Health	Session 1 • Construct needs to be made developmentally appropriate. Focus less on whether or not they're engaging in sexual activities, but whether it's unsafe or high-risk sex (protection, HIV/STI risk, consensual or not, intoxicated).	Session 1 • Part on coercion and engagment in sexual activities for goods/protection belongs in abuse. • This section is meant to trigger a student health services recommendation to get advice on protection, contraception.	Degree to which one engages in risky sexual behaviours/practices
Mood	Session 1 • Measuring low mood (depression) or elevated mood (mania) and it's functional impact. Should not cover abnormal behaviour as that's more relevant to thoughts/anxiety. • Post-secondary is a high onset period for bipolar disorder; need guiding question around elevated mood and inability to sleep because of that.	Session 2 • Similar to how we addressed 'Thoughts & Anxiety', we need pathways here to address depression and mania, as they can have low or elevated mood; need to take both into consideration. Structure mania severity similar to low mood/feeling sad. • “OR” is now being used to delineate mania-related and depressive symptoms here. • For score 3, keeping the first three statements is necessary di…	Degree to which one experiences unexplained changes in mood (high/low) and presence of rapid, fluctuations in mood (indicative of bipolar disorder).
Abuse	Session 1 • Make the construct clear that this is all types of abuse not just sexual abuse (e.g., financial, verbal, physical). Session 2 • Students have survived to young adulthood, have they been able to process and cope with any trauma inflicted during childhood & adolescence? This idea of whether they've processed past abuse or not needs to be highlighted in the gradation (i.e., need a scorin…	Session 1 • Setup the scoring gradation like so: (0) no abuse, (1) past abuse worked through it, (2) past abuse not worked through,(3) current/active abuse. • At UBC, students can go to SVPRO (The Sexual Violence Prevention Response Office). • Add language around consent (for sex), trigger services to onsite support for sexual violence. Session 2 • If the Abuse score is 3, doesn't really matter i…	Degree to which one experiences concerns related to violence, coercion, and personal safety risk posed by others, in the past and/or present.
Professionals & Resource	Hasn't changed since MyHEARTSMAP, except some language modification so it's more age appropriate.	Session 2 • Academic advisers focus on academic planning. The adviser will help the student short term or suggest counselling if the adviser becomes aware of psychosocial needs; it's better to write mental health provider rather than academic advisor for counselling/psychosocial needs.	Degree to which one has access to mental health care resources for any known support needs.
