# Supplementary material for: HEARTSMAP-U: Adapting a Psychosocial Self-Screening and Resource Navigation Support Tool for Use by Post-secondary Students
Source: Front Psychiatry. 2022 Feb 22;13:812965. doi: 10.3389/fpsyt.2022.812965 (PMC8908908; doi:10.3389/fpsyt.2022.812965)
Supplement: Supplementary file 4 [file Data_Sheet_4.xlsx]

## Sheet: Web-Appendix D
	Number of phase two students engaging in discussions during focus group sessions, stratified by session and topic.
		Number of Participants Engaged: N (%)
		Session
	Topic of discussion	1 (N=7)	2 (N=8)	3 (N=9)	4 (N=10)	5 (N=11)	6 (N=10)
	Opening/Background	0 (0)	4 (50)	3 (33)	0 (0)	4 (36)	3 (30)
	Q1: Housing & Material Security	6 (86)	6 (75)	8 (89)	6 (60)	3 (27)	6 (60)
	Q2: Education & Activities	6 (86)	7 (88)	9 (100)	5 (50)	4 (36)	5 (50)
	Q3: Relationships	3 (43)	6 (75)	7 (78)	6 (60)	4 (36)	8 (80)
	Q4: Thoughts & Anxiety	3 (43)	4 (50)	8 (89)	6 (60)	8 (72)	9 (90)
	Q5: Substances & Behavioural Dependencies	3 (43)	8 (100)	3 (33)	4 (40)	5 (45)	7 (70)
	Q6: Safety	3 (43)	5 (62.5)	3 (33)	5 (50)	6 (55)	7 (70)
	Q7: Sexual Health	3 (43)	4 (50)	2 (22)	4 (40)	3 (27)	4 (40)
	Q8: Mood	2 (29)	3 (38)	4 (44)	3 (30)	6 (55)	8 (80)
	Q9: Abuse	2 (29)	3 (38)	2 (22)	4 (40)	2 (18)	5 (50)
	Q10: Professionals & Resources	3 (43)	2 (25)	3 (33)	0 (0)	1 (9)	7 (70)
	Closing/Overall	0	6 (75)	0 (0)	0 (0)	8 (73)	7 (70)
